# Supplementary material for: Neutrophils Extracellular Traps Inhibition Improves PD-1 Blockade Immunotherapy in Colorectal Cancer
Source: Cancers (Basel). 2021 Oct 23;13(21):5333. doi: 10.3390/cancers13215333 (PMC8582562; doi:10.3390/cancers13215333)
Supplement: Supplementary file 1 [file cancers-13-05333-s001.zip]

Archive with 1 entries (1 files):
- cancers-1406203-supplementary.pdf
